# Supplementary material for: The GYF domain protein PSIG1 dampens the induction of cell death during plant-pathogen interactions
Source: PLoS Genet. 2017 Oct 26;13(10):e1007037. doi: 10.1371/journal.pgen.1007037 (PMC5657617; doi:10.1371/journal.pgen.1007037)
Supplement: S4 Table — (XLSX) [file pgen.1007037.s023.xlsx]

## Sheet: summary.peak_nonred+factor.ano
Peptide Information												Peptide Ion Intensity
												0min												flg22_3min						flg22_10min					flg22_30min						flg22_60min						Mock_3min
AGI code	AGI codes	Uniqueness of the Peptide Sequence	Description	Mascot Ion Score	Mascot Expectation Value	Peptide Sequence	Modification	Modification_Detail	m/z	RT	Charge State	01_No_treatment-1	01_No_treatment-2	02_No_treatment-1	02_No_treatment-2	03_No_treatment-1	03_No_treatment-2	04_No_treatment-1	04_No_treatment-2	05_No_treatment-1	05_No_treatment-2	06_No_treatment-1	06_No_treatment-2	07_Flg22_3min-1	07_Flg22_3min-2	08_Flg22_3min-1	08_Flg22_3min-2	09_Flg22_3min-1	09_Flg22_3min-2	10_Flg22_10min-1	10_Flg22_10min-2	11_Flg22_10min-2	12_Flg22_10min-1	12_Flg22_10min-2	13_Flg22_30min-1	13_Flg22_30min-2	14_Flg22_30min-1	14_Flg22_30min-2	15_Flg22_30min-1	15_Flg22_30min-2	16_Flg22_60min-1	16_Flg22_60min-2	17_Flg22_60min-1	17_Flg22_60min-2	18_Flg22_60min-1	18_Flg22_60min-2	55_Mock_3min-1	55_Mock_3min-2	56_Mock_3min-1
AT1G01560.1	AT1G01560.1 AT1G01560.2 AT4G01370.1	N	Symbols: ATMPK11, MPK11 | MAP kinase 11 | chr1:202345-203662 FORWARD LENGTH=275	65.73	1.2e-06	SETDFMTEYVVTR	Phospho (ST)|Phospho (Y)	7T:Phospho|9Y:Phospho	869.829	60.1179	2	0	0	0	0	0	0	0	0	0	0	0	0	5186.34	6208.12	4711.91	0	6829.42	0	282229	328247	243442	368822	248179	140338	109122	155472	144340	97658.4	136354	105208	135579	0	0	8831.01	0	0	0	0
AT1G01560.1	AT1G01560.1 AT1G01560.2 AT4G01370.1	N	Symbols: ATMPK11, MPK11 | MAP kinase 11 | chr1:202345-203662 FORWARD LENGTH=275	73.92	3.7e-07	SETDFMTEYVVTR	Phospho (Y)	9Y:Phospho	829.344	56.5774	2	0	0	0	0	0	0	0	0	0	0	0	0	0	0	0	0	0	0	18016.5	15628	19176.1	54595	37872.5	68834.4	72258.9	78607.3	73603.6	60222.2	80127	12032.5	13305.5	15015.7	8818.64	0	9412.61	0	0	0
AT1G18150.1	AT1G18150.1 AT1G18150.2 AT1G18150.3	Y	Symbols: ATMPK8 | Protein kinase superfamily protein | chr1:6244641-6247582 REVERSE LENGTH=589	79.13	1.4e-07	AAAAVASTLESEEADNGGGYSAR	Phospho (ST)	21S:Phospho	1139.49	41.754	2	0	0	7222.31	0	0	0	0	0	0	0	0	0	13750.8	12170.8	8331.11	0	14998.3	0	12409	14343.3	11251.1	16983.6	7797.09	5782.24	0	0	0	8906.06	0	9050.91	18676.6	6534.96	0	7828.74	0	4557.9	0	8849.06
AT1G34210.1	AT1G34210.1 AT1G71830.1 AT4G33430.1 AT4G33430.2	N	Symbols: SERK2, ATSERK2 | somatic embryogenesis receptor-like kinase 2 | chr1:12459078-12462752 FORWARD LENGTH=628	28.04	0.009	LMDYKDTHVTTAVR	3 Phospho (ST)	7T:Phospho|10T:Phospho|11T:Phospho	630.916	31.8202	3	6651.3	8535.96	9469.27	15195.6	10433	9218.6	8072.28	19108.5	6669.34	13622.4	20322	7616.74	17730.7	14080.9	14177.5	10372.6	33989.7	10227.1	14659	12710.8	13949.8	23505.3	4574.66	22850.2	10457.3	38954.7	25711.9	38319.8	25562.8	13163.5	18791.8	26789.9	19648.2	26464.3	14476.5	2081.14	4698.01	10583.7
AT1G53570.1	AT1G53570.1 AT1G53570.2 AT1G53570.3 AT1G53570.4 AT1G53570.5	Y	Symbols: MAP3KA, MAPKKK3 | mitogen-activated protein kinase kinase kinase 3 | chr1:19987391-19990733 FORWARD LENGTH=609	36.21	0.0019	FNVAAAPRSPER	Phospho (ST)	9S:Phospho	465.557	23.0437	3	7770.19	12948.4	9248.15	23182.2	10783.5	11393	8444.81	12971.2	10710	13249.5	21184.9	21763.3	13600	10655	13974.4	17017.2	12134.5	10381.6	8690.9	3861.76	4284.82	19734.8	4904.85	3463.91	6765.49	12486.8	9246.66	11638.7	6337.65	14657.8	9977.28	10394.7	7137.8	23875.6	10093.6	10055.1	14466.3	19498.6
AT1G53570.1	AT1G53570.1 AT1G53570.2 AT1G53570.3 AT1G53570.4 AT1G53570.5	Y	Symbols: MAP3KA, MAPKKK3 | mitogen-activated protein kinase kinase kinase 3 | chr1:19987391-19990733 FORWARD LENGTH=609	62.86	6.8e-06	FNVAAAPRSPERVSPK	2 Phospho (ST)	9S:Phospho|14S:Phospho	629.63	28.19	3	8665.12	11030.9	2274.81	4645.88	11947.9	9517.16	2963.82	9982.75	4650.52	10493.4	26656.6	12728	7982.21	16447.2	8009.4	4327.01	6504.61	14622.9	8064.59	38392.4	32205.3	34193.6	21390.8	30628	38929.8	16629.8	28427.8	27684.2	48994.9	0	18315	15296.1	11080.5	3053.71	9806.35	6217.86	2379.35	5274.52
AT1G73670.1	AT1G73670.1	Y	Symbols: ATMPK15, MPK15 | MAP kinase 15 | chr1:27700212-27703168 FORWARD LENGTH=576	39.19	0.00099	TTAAVASTLDSPK	Phospho (ST)	11S:Phospho	671.319	25.3653	2	0	2010.48	3873.92	4469.42	3436.44	0	2781.69	1654.58	3337.07	1588.93	3014.54	0	3385.1	3828.85	1784.01	1593.13	2829.5	0	4534.87	3920.72	3120.47	5952.29	3542.84	3608.94	2417.46	2079.9	3840.94	3154.16	4836.55	2886.77	3604.41	890.658	1379.12	3787.69	1716.08	1607.58	1189.42	4184.33
AT2G04880.1	AT2G04880.1 AT2G04880.2	Y	Symbols: ZAP1, ATWRKY1, WRKY1 | zinc-dependent activator protein-1 | chr2:1718557-1720219 FORWARD LENGTH=487	41.12	0.00046	GGNIELSPVER	Phospho (ST)	7S:Phospho	625.793	32.7826	2	0	3633.1	2653.53	6520.27	5750.05	3554.26	3401.92	4597.15	15142.6	4859.45	8967.5	7245.64	5701.21	4272.3	4778.91	6381.98	5829.66	5295.44	5003.56	5611.02	6501.68	5283.55	5196.69	6473.85	12294.4	15861.3	14895.9	15761.3	18133.3	5349.03	5069.01	9512.52	8495.87	6895.13	5970.72	4928.66	4200.02	6762.16
AT2G04880.1	AT2G04880.1 AT2G04880.2	Y	Symbols: ZAP1, ATWRKY1, WRKY1 | zinc-dependent activator protein-1 | chr2:1718557-1720219 FORWARD LENGTH=487	59.52	1.2e-05	LVPHTVASQSEVDVASPVSEK	2 Phospho (ST)	16S:Phospho|19S:Phospho	780.691	38.4581	3	17152.3	34560.5	30183.5	58290.7	47454	43503.3	20863.7	53312.5	48649.6	57203.4	77799.6	49743.7	43863.5	61061.6	40949.3	38712.5	50733	54925.8	21551.7	47825.9	70364.6	63521	49262.7	42016.1	54150	97076.2	102660	102923	122420	42354.3	86547.7	99602.2	81500.3	71606.8	72407.9	30139	25386.1	38890.9
AT2G04880.1	AT2G04880.1 AT2G04880.2	Y	Symbols: ZAP1, ATWRKY1, WRKY1 | zinc-dependent activator protein-1 | chr2:1718557-1720219 FORWARD LENGTH=487	70.35	9.1e-07	LVPHTVASQSEVDVASPVSEK	Phospho (ST)	16S:Phospho	754.036	35.2983	3	17663.9	41694.1	31219.8	54155.6	43138.6	35866.6	38382.2	42797.6	37854.1	51725.3	61260.2	44382.7	35839.2	46043.9	31966.9	41831	38006.2	30763.6	41963.9	61108.9	80507.1	92149.1	69784.3	59300.5	73791.2	93961.3	100914	107545	114668	46182.2	69490.5	67611.5	72125.9	66824.9	65994.6	32519.6	31296.8	48292.8
AT2G17290.1	AT2G17290.1	Y	Symbols: CPK6, ATCDPK3, ATCPK6 | Calcium-dependent protein kinase family protein | chr2:7517005-7519239 FORWARD LENGTH=544	52.15	3.6e-05	NSLNISMRDV	Phospho (ST)	6S:Phospho	614.773	52.2943	2	33995.2	59218.8	32069.7	71140.1	39993.3	54999.9	57319	88093.9	43848.2	65421.7	47805.9	63664.5	37753.4	67836.2	44893.3	71207.5	45968.8	56808.8	32542.1	45245.2	49689	27738.7	25545.3	37999.2	36566.7	48354.6	51137.6	48711.8	69634.7	27007.2	44323.4	57739.3	41371.8	34898.4	38552.5	36253.3	42081.1	68075.5
AT4G35310.1	AT2G17290.1 AT4G35310.1	N	Symbols: CPK5, ATCPK5 | calmodulin-domain protein kinase 5 | chr4:16802436-16804628 FORWARD LENGTH=556	44.02	9.9e-05	NSLNISMR	2 Phospho (ST)	2S:Phospho|6S:Phospho	547.709	37.4513	2	10436.4	12776.6	15220.1	18711.4	28370.8	11233.8	18110.5	16770.4	16900.5	14131.5	31977	21275.5	65758.2	49991.9	48964.2	43851.6	74683	20345.6	40215.7	40624.6	28098.4	90431.6	20939.4	31315.3	29878.4	90280	42783.9	73146.4	47229.7	44328	42602.1	82797.6	44578.9	64603.6	35464.7	20891.6	15750.9	36730.8
AT2G17290.1	AT2G17290.1 AT4G35310.1	N	Symbols: CPK6, ATCDPK3, ATCPK6 | Calcium-dependent protein kinase family protein | chr2:7517005-7519239 FORWARD LENGTH=544	59.59	6.4e-06	NSLNISMR	Phospho (ST)	6S:Phospho	507.726	33.0258	2	310144	375082	390649	623838	615921	331794	515105	542214	740509	487543	773438	568593	573796	627350	530249	502171	629608	315301	209507	236256	222449	311546	109823	245663	257295	432020	364318	511334	374091	314023	306515	638662	394262	431761	349579	590070	358050	691935
AT2G43790.1	AT2G43790.1	Y	Symbols: ATMPK6, MPK6, MAPK6, ATMAPK6 | MAP kinase 6 | chr2:18138477-18140693 FORWARD LENGTH=395	88.59	1.1e-08	VTSESDFMTEYVVTR	Phospho (ST)|Phospho (Y)	9T:Phospho|11Y:Phospho	962.879	58.7777	2	0	0	5698.31	8312.12	0	0	6028.51	0	11217.1	6347.93	7409.9	0	231909	201916	202280	183257	251524	198367	702732	734823	625786	980350	582922	427346	346920	406248	446864	395596	427464	339230	436983	120187	99163.3	112863	78756.2	6344.55	5269.52	9800.4
AT2G43790.1	AT2G43790.1	Y	Symbols: ATMPK6, MPK6, MAPK6, ATMAPK6 | MAP kinase 6 | chr2:18138477-18140693 FORWARD LENGTH=395	79.89	1e-07	VTSESDFMTEYVVTR	Phospho (Y)	11Y:Phospho	922.896	56.7123	2	0	0	0	0	0	0	0	0	0	0	0	0	0	0	0	0	0	0	5971.69	5648.85	24704.6	7086.33	14123.4	45516.6	51305.9	59381.9	58472	53402.1	66087.3	38721.3	50455	69568.8	39915.1	64270.8	50603.5	0	0	0
AT3G07980.1	AT3G07980.1	Y	Symbols: MAPKKK6, MAP3KE2 | mitogen-activated protein kinase kinase kinase 6 | chr3:2543893-2551092 REVERSE LENGTH=1367	45.84	0.00029	SGQLDPNNPIFSQR	Phospho (ST)	1S:Phospho	826.875	51.4071	2	5200.59	9643.51	8954.01	0	9252.7	10002.6	4775.76	10454.4	9789.67	8545.14	12934.1	12610.9	8296.29	10015.9	8174.6	13437.1	8155.25	7153.56	7004.55	10183.3	0	10890.2	6370.29	6075.7	10795.3	7692.03	6633.45	9930.55	8070.43	6577.27	8711.42	11165.5	0	7977.19	7635.09	0	0	7613.28
AT3G13530.1	AT3G13530.1	Y	Symbols: MAPKKK7, MAP3KE1 | mitogen-activated protein kinase kinase kinase 7 | chr3:4411934-4419320 REVERSE LENGTH=1368	68.45	8.7e-07	HYSGQLDYVK	Phospho (ST)	3S:Phospho	645.282	26.1287	2	22861.6	24463.9	30606.8	37206.3	47251	23739.8	38502.5	30268.1	25963.2	27969	50981.5	28846.8	32282.7	46470.7	33239.1	39659.2	52435.2	23355.2	27775.6	22816.6	26835.4	42094.5	13375.5	26322.6	35188.2	42323.2	45089.2	45743.6	12634.5	24443.8	32345.2	61943	32859	41413.9	25243.4	6861.14	21099.3	41987.1
AT3G13530.1	AT3G13530.1	Y	Symbols: MAPKKK7, MAP3KE1 | mitogen-activated protein kinase kinase kinase 7 | chr3:4411934-4419320 REVERSE LENGTH=1368	32.32	0.0069	SKLPLVGVSSFRSEK	2 Phospho (ST)	10S:Phospho|13S:Phospho	598.959	48.3279	3	4881.92	8984.06	6210.59	13481.7	8831.22	16519.8	8035.15	14442.5	7084.65	14024.4	13682.6	14922.1	10434.9	15345	14582.7	16361.4	19739.8	13056.5	8758.22	20406.8	24171.1	17339.4	16001.4	10506.1	17559	22946.2	25539	16263.9	26438.9	9971.48	25294.6	20324.8	18201.1	11544	10216	6350.31	9882.57	12552.3
AT3G45640.1	AT3G45640.1	Y	Symbols: ATMPK3, MPK3, ATMAPK3 | mitogen-activated protein kinase 3 | chr3:16756918-16758476 FORWARD LENGTH=370	72.55	7.8e-07	ICDFGLARPTSENDFMTEYVVTR	Phospho (ST)|Phospho (Y)	17T:Phospho|19Y:Phospho	961.405	77.2632	3	0	0	0	0	0	0	0	0	0	0	0	0	15487.4	11403.8	10048.6	14228.8	14899.7	0	32548.2	11368.6	30416.4	42042.7	0	21918.8	0	6273.31	24237.5	15059.1	17987.2	9318.26	17118.2	26060.4	19361.4	19347.4	0	0	0	0
AT3G49370.1	AT3G49370.1 AT5G24430.1	N	Symbols: | Calcium-dependent protein kinase (CDPK) family protein | chr3:18304954-18307906 REVERSE LENGTH=594	40.95	0.00091	TESAIFR	Phospho (ST)	3S:Phospho	452.202	30.3651	2	5688.11	13836.3	6792.19	16549.3	11590.2	6383.74	7491.86	13022.1	10057.4	6679.21	8910.29	10467.1	8751.16	12357.7	12307.6	11291.7	11917.6	5995.52	6206.08	6736.04	4971.31	6291.96	2372	6262.71	10608.1	11757.9	9075.78	24221.5	10824.6	5782.65	7733.54	21790.3	11300	9407	4584.84	15872.5	7075.87	17035.4
AT3G51850.1	AT3G51850.1	Y	Symbols: CPK13 | calcium-dependent protein kinase 13 | chr3:19232667-19235526 FORWARD LENGTH=528	24.36	0.026	GRFNSLSIK	Phospho (ST)	7S:Phospho	551.271	29.8101	2	8944.54	10933.6	12613.2	15178.6	24249.6	18317.2	9463.33	10067.8	13618	16982.6	19411.8	20217.8	24984.8	30501.7	23014.9	32349.3	23804.9	24366.1	23751.7	27093.1	17502.1	23063.3	23082.1	13866.9	10026.6	10865.9	14980.1	14287.8	12343.5	19930.7	27090.2	31657.8	24154.8	20993.8	29991.5	21844.7	19766.9	42743.4
AT3G55270.1	AT3G55270.1	Y	Symbols: MKP1, ATMKP1 | mitogen-activated protein kinase phosphatase 1 | chr3:20496775-20499408 FORWARD LENGTH=784	37.83	0.0014	FSSLSLLPSQTSPK	Phospho (ST)	12S:Phospho	786.389	63.4272	2	36531.2	67503.4	61156.1	91814.6	73196.9	64453.3	61445.2	98484.4	82509.1	95485.2	83999.9	71789.6	78621.7	99837.9	85646.9	95748.3	108377	82859.1	60017.4	95890.9	102185	125745	83728.1	79562.2	85305.8	101601	120029	110772	162737	69760.4	112293	114813	83520.7	87962.5	79916.2	61532.9	72404	87086.4
AT3G55270.1	AT3G55270.1	Y	Symbols: MKP1, ATMKP1 | mitogen-activated protein kinase phosphatase 1 | chr3:20496775-20499408 FORWARD LENGTH=784	63.99	3.7e-06	GVNTFLQPSPNR	Phospho (ST)	9S:Phospho	705.332	40.6062	2	0	0	0	3192.3	0	3017.18	3954.45	0	0	2419.97	0	0	5780.34	10448.3	9163.24	8592.31	13967.2	7954.44	39583	54941.8	49724.9	68331.6	37364	43736.1	56583.5	51990.7	66017	63513.7	73787.7	31670.4	42980.4	54708.1	37957.3	46747.1	31887.2	0	2459.39	2590.6
AT3G57530.1	AT3G57530.1	Y	Symbols: CPK32, ATCPK32, CDPK32 | calcium-dependent protein kinase 32 | chr3:21296898-21299351 REVERSE LENGTH=538	23.67	0.024	EGFQIMDTSQR	Phospho (ST)	9S:Phospho	696.287	46.9871	2	0	11237.9	8061.72	15022.2	10529.1	11764.8	8041.07	12969.4	12069.2	12844.7	14028.8	12151.7	8683.16	12847.2	13528.8	14691.2	11956.7	9676.89	12273.2	12845.9	17672.4	18740.9	11118.6	14577.3	16160.5	10822	26785.2	20471.2	16679.1	17257.1	28575.5	34779.4	23649.5	26134.4	18743.3	13434.8	8469.7	11471.9
AT4G04700.1	AT4G04700.1	Y	Symbols: CPK27 | calcium-dependent protein kinase 27 | chr4:2385276-2387986 REVERSE LENGTH=485	48.73	0.00013	TESSLQPEGELLPIIN	Phospho (ST)	4S:Phospho	910.942	95.6515	2	0	9841.74	7800.13	11891.1	12983.1	16127.2	12777.4	29760.7	15518.6	15967.1	15792.9	17744.5	13624.2	24392.7	15665	25694.9	29218.4	26744.6	8259.55	13037.6	13222.9	13974.8	10787.6	16323.5	9342.54	25444.8	28428.2	33788.8	37947.8	7134.51	10521.9	10236.8	10229.6	7256.02	7523.49	8212.18	9862.85	15816.1
AT4G08500.1	AT4G08500.1	Y	Symbols: MEKK1, ATMEKK1, MAPKKK8, ARAKIN | MAPK/ERK kinase kinase 1 | chr4:5404272-5407062 REVERSE LENGTH=608	39.47	0.00056	SLEFPEPTSFR	2 Phospho (ST)	1S:Phospho|9S:Phospho	735.291	74.3845	2	6962.29	5530.2	5043.3	0	7875.36	7407.67	5472.17	7393.01	5467.97	0	11407.3	0	11445.8	13424.6	9153.5	0	9543.71	9716.42	7054.95	9924.29	11065.6	7208.05	8454.51	6700.74	6418.49	7416.49	0	7233.16	12336.1	6041.69	9409.32	9476.6	0	5678.99	0	4131.57	0	7032.54
AT4G26070.1	AT4G26070.1 AT4G26070.2 AT4G26070.3 AT4G29810.1	N	Symbols: MEK1, NMAPKK, ATMEK1, MKK1 | MAP kinase/ ERK kinase 1 | chr4:13217797-13219381 FORWARD LENGTH=308	49.81	4.4e-05	FLTQSGTFK	Phospho (ST)	7T:Phospho	554.757	34.0669	2	53249.7	103770	94215.9	156021	103229	87564.5	74058	81011.3	100630	82806.6	132394	116321	141507	182220	138535	166784	186743	152828	94143.8	110866	108569	200272	97218.9	91299.9	114353	149484	150222	174259	171659	92063	116133	134166	110511	136919	111640	110440	14613.7	161268
AT4G26070.1	AT4G26070.1 AT4G26070.2 AT4G26070.3 AT4G29810.1	N	Symbols: MEK1, NMAPKK, ATMEK1, MKK1 | MAP kinase/ ERK kinase 1 | chr4:13217797-13219381 FORWARD LENGTH=308	67.4	1.7e-06	FLTQSGTFKDGDLR	Phospho (ST)	7T:Phospho	832.888	40.0364	2	27362.6	21862	51249	53605.2	28763.1	14016.6	45773.9	37281.4	37303	27268.8	42370.1	19230.6	67568.1	47484.9	54245	55932.4	56031.3	44124.4	42032.4	43031.7	43184.1	75552	43822	41429.8	40357.3	34252.2	37595.9	64534	55122.1	36610.7	41109.6	41343	29030.9	41956.7	29304.2	31300.1	27213.5	49766.1
AT4G29810.1	AT4G29810.1 AT4G29810.2 AT4G29810.3	Y	Symbols: ATMKK2, MKK2, MK1 | MAP kinase kinase 2 | chr4:14593299-14595241 REVERSE LENGTH=363	81.52	6.3e-08	IISQLEPEVLSPIKPADDQLSLSDLDMVK	Oxidation (M)|Phospho (ST)	11S:Phospho|27M:Oxidation	1097.56	91.0499	3	0	0	0	0	7822.26	6468.19	0	13618	0	13230.4	54861.9	30472.9	0	22303.3	25808.6	15476.4	35585	8280.04	5371.57	0	18709.3	44929.5	9490.99	0	0	0	11528.7	15346.7	21175.5	0	18275.1	17467.2	15149.2	26882.3	7426.33	0	0	0
AT4G29810.1	AT4G29810.1 AT4G29810.2 AT4G29810.3	Y	Symbols: ATMKK2, MKK2, MK1 | MAP kinase kinase 2 | chr4:14593299-14595241 REVERSE LENGTH=363	28.32	0.01	LAIPVAGEQSITK	Phospho (ST)	12T:Phospho	703.868	49.4249	2	0	0	0	0	0	0	0	0	0	0	0	0	0	0	0	0	0	0	8356.73	15674.4	16396	28008.5	7513.28	10687.6	9238.2	12772.8	0	11515.5	28512.9	9146.79	7054.78	16014.1	0	0	0	0	0	0
AT4G35310.1	AT4G35310.1	Y	Symbols: CPK5, ATCPK5 | calmodulin-domain protein kinase 5 | chr4:16802436-16804628 FORWARD LENGTH=556	75.8	1.3e-07	NSLNISMRDA	Phospho (ST)	6S:Phospho	600.758	39.1905	2	117047	189493	111161	256108	138849	140909	182121	226892	165510	254905	175335	183437	127968	177767	119272	168365	145974	125670	48206.3	35310.5	83055.7	58862	50455.5	74473.5	85091.7	89786.7	103569	97459.7	154067	66797.2	92194.4	133310	97230.4	98057.4	52380.6	177029	138753	242563
AT4G35310.1	AT4G35310.1	Y	Symbols: CPK5, ATCPK5 | calmodulin-domain protein kinase 5 | chr4:16802436-16804628 FORWARD LENGTH=556	31.49	0.0033	TMRNSLNISMR	2 Phospho (ST)	5S:Phospho|9S:Phospho	741.803	36.0032	2	21308.9	12859.3	51566.9	13434.3	25116.5	2389.84	54731.9	23716.2	59871.2	2920.03	34179.3	9442.53	83482.2	42685.8	43289.7	19550.4	39993	5526.82	66447.4	44535.5	33216.2	71450.7	20169.3	64934.9	38781.5	61170.7	32779.6	71223.4	10091.1	64475.5	50241.2	90334.6	26715.8	71792.4	34859.4	8824.66	9409.2	37282.3
AT4G35310.1	AT4G35310.1	Y	Symbols: CPK5, ATCPK5 | calmodulin-domain protein kinase 5 | chr4:16802436-16804628 FORWARD LENGTH=556	29	0.0046	TMRNSLNISMR	3 Phospho (ST)	1T:Phospho|5S:Phospho|9S:Phospho	781.786	43.5702	2	6402.53	10712.1	17877.5	18919.1	10961.5	4955.45	16011	13172.9	19225.9	8469.42	20472	11638.7	83221	50006.7	62860.2	48246.9	89539.9	29086.8	78401.3	41960.1	41274.3	83977.2	25363.5	42560.2	16775.2	51344.3	55531.2	63818.4	46773.7	50290.2	44989.2	51161.8	27643.6	56390.9	25949.1	0	0	18277.9
AT5G04870.1	AT5G04870.1	Y	Symbols: CPK1, ATCPK1 | calcium dependent protein kinase 1 | chr5:1417015-1419877 REVERSE LENGTH=610	60.54	6.7e-06	SFSIALK	Phospho (ST)	3S:Phospho	423.212	48.578	2	22725.5	86954.4	42506.8	89662.4	74612.6	63755.9	49508.4	97635.2	64670.6	93586	107199	109185	58491	117138	80213.9	112237	89261.7	94631.9	40935.6	88171.5	80021.5	77234	42579.7	37417.8	70788.3	89528.4	78468.1	88505.7	105532	53644.5	75039	138682	99534.8	83120.8	89525.1	49544.9	56463.5	74762.8
AT5G04870.1	AT5G04870.1	Y	Symbols: CPK1, ATCPK1 | calcium dependent protein kinase 1 | chr5:1417015-1419877 REVERSE LENGTH=610	32.59	0.0027	SFSIALKL	Phospho (ST)	3S:Phospho	479.754	82.2488	2	6913.92	18935.3	9182.29	18043.5	31053.8	20941	21800.9	43780	15028.2	45130.4	48336.3	48543.6	20374.3	37342.3	31108	45877.2	36865.6	30683	22225.6	26087	30886.3	29804.4	17866.2	15576.5	18248.7	25766.2	27675.2	25689.7	41439.7	14458	37120	64631.7	30606.6	36366	23365.5	13084.4	22801.8	29788.8
AT5G19450.1	AT5G12480.1 AT5G12480.2 AT5G19450.1 AT5G19450.2	N	Symbols: CDPK19, CPK8 | calcium-dependent protein kinase 19 | chr5:6558672-6561471 REVERSE LENGTH=533	47.34	0.00024	FNSLSLK	Phospho (ST)	5S:Phospho	444.715	34.0005	2	16905.2	26655.5	20014.3	64018.7	70203.6	35640.1	32909	35110.6	35347.8	28728.1	65203.6	44475.4	53456.5	63542	52362.5	62156.8	64487.9	38068.7	60784	63781.1	68163	54862.1	27584.3	51586.1	53810.7	83433.4	80081.9	110035	80270.3	50095.3	58945.4	94047.4	72933.1	65141	62692.1	35947.5	29995	60376.1
AT5G19450.1	AT5G19450.1 AT5G19450.2	Y	Symbols: CDPK19, CPK8 | calcium-dependent protein kinase 19 | chr5:6558672-6561471 REVERSE LENGTH=533	88.51	1.6e-08	SNPFYSEAYTTNGSGTGFK	Phospho (ST)	14S:Phospho	1054.94	55.0019	2	12706	25761.9	20439	21925.3	31825	20611.6	26846.1	36067.7	28079	25844.6	29730.3	24718.2	36636	40198.6	41165.9	40286.2	44087.2	23280.6	38909.7	58179.9	42055.7	36747.5	33530.4	28150.2	42145.7	40653.3	39328.4	45911	68689.8	30554.2	44936.1	40687.6	33612.7	22422.8	20270.5	19196.3	0	27431.8
AT5G42950.1	AT5G42950.1	Y	Symbols: | GYF domain-containing protein | chr5:17224436-17231044 FORWARD LENGTH=1714	73.19	4.8e-07	DIQGSDNAIPLSPQWLLSKPGENK	Phospho (ST)	12S:Phospho	896.775	82.8423	3	0	0	0	0	0	0	0	6619.88	6620.9	0	11981.5	0	8855.81	23247.3	15267.5	16171.4	21668.1	13109.1	23487.3	25844.2	37605.8	60698.5	23743.9	16341.2	0	21091.1	23279	32326.5	30085.1	12777.6	26966.5	41512.1	17162.5	28308.8	15203.2	0	0	0
AT5G42950.1	AT5G42950.1	Y	Symbols: | GYF domain-containing protein | chr5:17224436-17231044 FORWARD LENGTH=1714	42.26	0.00053	RQPSLVFDR	Phospho (ST)	4S:Phospho	599.292	31.5925	2	5082.36	7055.29	10265	12776.6	10573.8	7714.3	7431.48	8960.36	7513.06	7873.87	12362.6	10434.7	13184.2	10767.6	11499.7	10906.4	11733.9	7680.04	10295.6	9773.57	7329.65	10197.2	6001.17	6838.03	8054.88	8403.63	8616.38	12654.6	7259.19	6629.83	10417.4	9912.56	10953.4	10800.7	6800.13	7856.87	9965.98	12655.6
AT5G42950.1	AT5G42950.1	Y	Symbols: | GYF domain-containing protein | chr5:17224436-17231044 FORWARD LENGTH=1714	44.84	0.00036	RQPSLVFDREQEVR	Phospho (ST)	4S:Phospho	613.969	31.9001	3	10470.8	16239	18632.7	29160.7	17829.1	20430.1	14011.1	20232.9	14788.7	21178	18047.5	20719.6	20022.1	19574.6	21716.3	18603.7	15535.9	19938.5	12326.7	19079.5	25333.2	27392.7	19048.4	11985.5	16806.9	21939.9	23683.3	21841.8	31131.6	11084.8	12936.2	16988.1	17289.8	13381.3	17819.3	18204.9	14647.4	15967.7
AT5G47910.1	AT5G47910.1	Y	Symbols: RBOHD, ATRBOHD | respiratory burst oxidase homologue D | chr5:19397585-19401768 FORWARD LENGTH=921	62.06	4.8e-06	GAFSGPLGRPK	Phospho (ST)	4S:Phospho	583.789	30.074	2	14676.4	15508.1	14782.3	21746.6	17786.4	13237.8	15854.2	12702.8	22816.7	19928.1	31262.5	22141.2	46857.4	65167.8	57321.9	66931.2	89855.5	49599.5	51439.3	52180.7	67280.7	91782.5	29082.8	49547.8	69607.9	61115.8	63056.1	86676.1	63937.9	41649.3	55384.2	89790.7	51665.1	46896.6	33193.4	21200.3	15378.9	22464.6
[truncated: 30 more columns]
